# Supplementary material for: Hierarchical Porous Heteroatoms—Co-Doped Activated Carbon Synthesized from Coconut Shell and Its Application for Supercapacitors
Source: Nanomaterials (Basel). 2022 Oct 7;12(19):3504. doi: 10.3390/nano12193504 (PMC9565498; doi:10.3390/nano12193504)
Supplement: Supplementary file 1 [file nanomaterials-12-03504-s001.zip]

Archive with 1 entries (1 files):
- nanomaterials-1936275-supplementary.pdf
